# Supplementary material for: TaCML49-B, a Calmodulin-like Protein, Interacts with TaIQD23 to Positively Regulate Salt Tolerance in Wheat
Source: Plants (Basel). 2025 Oct 15;14(20):3163. doi: 10.3390/plants14203163 (PMC12567362; doi:10.3390/plants14203163)
Supplement: Supplementary file 1 [file plants-14-03163-s001.zip]

Archive with 1 entries (1 files):
- plants-3903184-supplementary.xlsx
