# Supplementary material for: TaCML49-B, a Calmodulin-like Protein, Interacts with TaIQD23 to Positively Regulate Salt Tolerance in Wheat
Source: Plants (Basel). 2025 Oct 15;14(20):3163. doi: 10.3390/plants14203163 (PMC12567362; doi:10.3390/plants14203163)
Supplement: Supplementary file 1 [file plants-14-03163-s001.zip › plants-3903184-supplementary.xlsx]

## Sheet: Sheet1
Table S1 List of sequence IDs used in the phylogenetic analysis
species	Gene name	Gene ID
Arabidopsis	AtCML8	AT4G14640
Arabidopsis	AtCML9	AT3G51920
Arabidopsis	AtCML10	AT2G41090
Arabidopsis	AtCML11	AT3G22930
Arabidopsis	AtCML12	AT2G41100
Arabidopsis	AtCML13	AT1G12310
Arabidopsis	AtCML14	AT1G62820
rice	OsCML1	LOC_Os01g59530
rice	OsCML2	LOC_Os11g03980
rice	OsCML3	LOC_Os12g03816
rice	OsCML4	LOC_Os03g53200
rice	OsCML5	LOC_Os12g41110
rice	OsCML6	LOC_Os11g37550
rice	OsCML7	LOC_Os08g02420
rice	OsCML9	LOC_Os05g41200
wheat	TaCML41-A	TraesCS5A02G382800
wheat	TaCML41-B	TraesCS5B02G387200
wheat	TaCML41-D	TraesCS5D02G392200
wheat	TaCML49-A	TraesCS7A02G316100
wheat	TaCML49-B	TraesCS7B02G217200
wheat	TaCML49-D	TraesCS7D02G313100

## Sheet: Sheet2
Table S2 List of conserved motifs of 21 CaM/CML proteins
Motif	Width	Amino acid sequence
1	50	FRVLDKDQNGFISPAELRHVMTNJGEKLTDEEVDZMIREADVDGDGQINY
2	50	LTEEQIAEFREAFSLFDKDGDGCITPEELGTVMRSLGQNPTZAZLQDMIA
3	29	NGTIDFKEFLSLMARKLRDEDADEELKEA
4	8	EFVRMMMA
5	29	NMMEGHGSGGHRSSNSHKKSGCCGPNSSC
6	6	EVDMDG
7	18	GTIDFPEFLCVMAKDQGH
8	14	WRITENDKPGGTNW
9	6	YRGVNQ
10	18	AVGVAKNIIAAPISDFIK

## Sheet: Sheet3
Table S3 Exon and intron numbers of 21 CaM/CMLs
Gene name	Num of Exon	Num of Intron	5' UTR	3' UTR
TaCML41-A	4	3	1	1
TaCML41-B	4	3	1	1
TaCML41-D	4	3	1	1
TaCML49-A	1	0	0	0
TaCML49-B	1	0	0	0
TaCML49-D	1	0	0	0
AtCML8	4	3	1	1
AtCML9	4	3	1	1
AtCML10	3	2	1	1
AtCML11	3	2	1	1
AtCML12	4	3	1	1
AtCML13	1	0	1	1
AtCML14	1	0	1	1
OsCML1	3	2	1	1
OsCML2	3	2	0	0
OsCML3	3	2	1	1
OsCML4	1	0	1	1
OsCML5	1	0	1	1
OsCML6	4	3	0	0
OsCML7	1	0	1	1
OsCML9	2	1	1	1

## Sheet: Sheet4
Table S4 Cis-elements in the promoter region of 21 CaM/CMLs
Gene name	Cis-element name	Sequence	Position	Length	Stand	Origin Function
AtCML13	MBS	CAACTG	606	6	+	MYB binding site involved in drought-inducibility
AtCML13	MYB	TAACCA	1338	6	-	abiotic stress response
AtCML13	MYB	CAACAG	1748	6	+	abiotic stress response
AtCML13	MYB	CAACCA	1987	6	-	abiotic stress response
AtCML13	ABRE	ACGTG	122	5	-	cis-acting element involved in the abscisic acid responsiveness
AtCML13	ABRE	ACGTG	555	5	+	cis-acting element involved in the abscisic acid responsiveness
AtCML13	ABRE	AACCCGG	1535	7	+	cis-acting element involved in the abscisic acid responsiveness
AtCML13	ABRE	AACCCGG	1843	7	-	cis-acting element involved in the abscisic acid responsiveness
AtCML13	GA-motif	ATAGATAA	734	8	+	part of a light responsive element
AtCML13	GA-motif	ATAGATAA	811	8	+	part of a light responsive element
AtCML13	AE-box	AGAAACTT	114	8	-	part of a module for light response
AtCML13	GATA-motif	AAGATAAGATT	505	10	+	part of a light responsive element
AtCML13	MYB-like sequence	TAACCA	1338	6	-	abiotic stress response
AtCML13	Myb	CAACTG	606	6	+	abiotic stress response
AtCML13	MYC	CATGTG	705	6	+	abiotic stress response
AtCML13	MYC	CATGTG	896	6	+	abiotic stress response
AtCML13	MYC	CATGTG	936	6	-	abiotic stress response
AtCML13	MYC	CATTTG	949	6	+	abiotic stress response
AtCML13	MYC	CAATTG	988	6	+	abiotic stress response
AtCML13	MYC	CATTTG	1175	6	+	abiotic stress response
AtCML14	AE-box	AGAAACAA	1417	8	-	part of a module for light response
AtCML14	MYB-like sequence	TAACCA	803	6	+	abiotic stress response
AtCML14	CAT-box	GCCACT	284	6	-	cis-acting regulatory element related to meristem expression
AtCML14	MYB	TAACCA	803	6	+	abiotic stress response
AtCML14	MYB	CAACAG	1687	6	+	abiotic stress response
AtCML14	MYB	CAACCA	1987	6	-	abiotic stress response
AtCML14	MBS	CAACTG	94	6	-	MYB binding site involved in drought-inducibility
AtCML14	ABRE	ACGTG	1305	5	+	cis-acting element involved in the abscisic acid responsiveness
AtCML14	MYC	CATTTG	966	6	-	abiotic stress response
AtCML14	MYC	CATGTG	1353	6	-	abiotic stress response
AtCML14	STRE	AGGGG	1124	5	+	stress response
AtCML14	TCT-motif	TCTTAC	594	6	+	part of a light responsive element
AtCML14	TCT-motif	TCTTAC	1536	6	-	part of a light responsive element
AtCML14	TCT-motif	TCTTAC	1954	6	-	part of a light responsive element
AtCML14	MYB recognition site	CCGTTG	119	6	-	abiotic stress response
AtCML14	Myb	CAACTG	94	6	-	abiotic stress response
AtCML14	Myb	TAACTG	864	6	-	abiotic stress response
AtCML10	STRE	AGGGG	1771	5	-	stress response
AtCML10	MYC	CATGTG	388	6	+	abiotic stress response
AtCML10	MYC	CATTTG	583	6	-	abiotic stress response
AtCML10	MYC	CATTTG	621	6	-	abiotic stress response
AtCML10	MYC	CATTTG	844	6	-	abiotic stress response
AtCML10	MYC	CATTTG	881	6	-	abiotic stress response
AtCML10	MYC	CAATTG	913	6	+	abiotic stress response
AtCML10	MYC	CATGTG	1092	6	-	abiotic stress response
AtCML10	Myb	TAACTG	601	6	-	abiotic stress response
AtCML10	Myb	CAACTG	1891	6	+	abiotic stress response
AtCML10	MYB recognition site	CCGTTG	636	6	+	abiotic stress response
AtCML10	MYB recognition site	CCGTTG	896	6	+	abiotic stress response
AtCML10	MBS	CAACTG	1891	6	+	MYB binding site involved in drought-inducibility
AtCML10	MYB	CAACCA	1058	6	+	abiotic stress response
AtCML10	MYB	CAACAG	1226	6	+	abiotic stress response
AtCML12	W box	TTGACC	1845	6	-	stress response
AtCML12	MYC	CATGTG	250	6	+	abiotic stress response
AtCML12	MYC	CAATTG	261	6	+	abiotic stress response
AtCML12	MYC	CATTTG	404	6	-	abiotic stress response
AtCML12	MYC	CAATTG	1889	6	-	abiotic stress response
AtCML12	MYB	CAACCA	499	6	+	abiotic stress response
AtCML12	ABRE	ACGTG	590	5	+	cis-acting element involved in the abscisic acid responsiveness
AtCML12	AE-box	AGAAACTT	8	8	+	part of a module for light response
AtCML12	AE-box	AGAAACTT	147	8	+	part of a module for light response
AtCML11	MYC	CAATTG	1166	6	-	abiotic stress response
AtCML11	MYC	CATGTG	1869	6	+	abiotic stress response
AtCML11	MYC	CATTTG	1917	6	-	abiotic stress response
AtCML11	Myb	TAACTG	1022	6	+	abiotic stress response
AtCML11	Myb	CAACTG	1860	6	-	abiotic stress response
AtCML11	W box	TTGACC	1444	6	-	stress response
AtCML11	MYB recognition site	CCGTTG	699	6	-	abiotic stress response
AtCML11	Myc	TCTCTTA	945	7	+	abiotic stress response
AtCML11	MYB-like sequence	TAACCA	741	6	+	abiotic stress response
AtCML11	MYB-like sequence	TAACCA	831	6	-	abiotic stress response
AtCML11	MYB-like sequence	TAACCA	899	6	-	abiotic stress response
AtCML11	MYB-like sequence	TAACCA	1994	6	-	abiotic stress response
AtCML11	AE-box	AGAAACAA	1716	8	-	part of a module for light response
AtCML11	MBS	CAACTG	1860	6	-	MYB binding site involved in drought-inducibility
AtCML11	CAT-box	GCCACT	219	6	+	cis-acting regulatory element related to meristem expression
AtCML11	CAT-box	GCCACT	619	6	+	cis-acting regulatory element related to meristem expression
AtCML11	MYB	TAACCA	741	6	+	abiotic stress response
AtCML11	MYB	TAACCA	831	6	-	abiotic stress response
AtCML11	MYB	TAACCA	899	6	-	abiotic stress response
AtCML11	MYB	TAACCA	1994	6	-	abiotic stress response
AtCML9	MYC	CATTTG	294	6	+	abiotic stress response
AtCML9	MYC	CATGTG	1021	6	+	abiotic stress response
AtCML9	MYC	CATTTG	1753	6	-	abiotic stress response
AtCML9	DRE core	GCCGAC	1929	6	+	drought stress response
AtCML9	W box	TTGACC	707	6	+	stress response
AtCML9	W box	TTGACC	713	6	+	stress response
AtCML9	W box	TTGACC	1750	6	-	stress response
AtCML9	MYB recognition site	CCGTTG	1136	6	-	abiotic stress response
AtCML9	Myb	CAACTG	1098	6	+	abiotic stress response
AtCML9	Myb	CAACTG	1857	6	-	abiotic stress response
AtCML9	MYB-like sequence	TAACCA	1757	6	-	abiotic stress response
AtCML9	Myc	TCTCTTA	74	7	-	abiotic stress response
AtCML9	Myc	TCTCTTA	198	7	+	abiotic stress response
AtCML9	Myc	TCTCTTA	800	7	-	abiotic stress response
AtCML9	Myc	TCTCTTA	1790	7	+	abiotic stress response
AtCML9	CAT-box	GCCACT	47	6	+	cis-acting regulatory element related to meristem expression
AtCML9	MYB	CAACAG	1104	6	+	abiotic stress response
AtCML9	MYB	CAACCA	1275	6	-	abiotic stress response
AtCML9	MYB	TAACCA	1757	6	-	abiotic stress response
AtCML9	MBS	CAACTG	1098	6	+	MYB binding site involved in drought-inducibility
AtCML9	MBS	CAACTG	1857	6	-	MYB binding site involved in drought-inducibility
AtCML9	ABRE	ACGTG	149	5	+	cis-acting element involved in the abscisic acid responsiveness
AtCML8	MYC	CATGTG	556	6	+	abiotic stress response
AtCML8	MYC	CATGTG	1444	6	-	abiotic stress response
AtCML8	MYC	CAATTG	1634	6	-	abiotic stress response
AtCML8	MYC	CATTTG	1728	6	-	abiotic stress response
AtCML8	MYC	CATTTG	1917	6	-	abiotic stress response
AtCML8	TCT-motif	TCTTAC	661	6	+	part of a light responsive element
AtCML8	MYB recognition site	CCGTTG	95	6	-	abiotic stress response
AtCML8	W box	TTGACC	1572	6	-	stress response
AtCML8	W box	TTGACC	1701	6	+	stress response
AtCML8	G-box	TACGTG	216	6	-	cis-acting regulatory element involved in light responsiveness
AtCML8	G-box	TACGTG	482	6	-	cis-acting regulatory element involved in light responsiveness
AtCML8	Myb	TAACTG	864	6	+	abiotic stress response
AtCML8	Myb	CAACTG	1860	6	-	abiotic stress response
AtCML8	MYB-like sequence	TAACCA	880	6	-	abiotic stress response
AtCML8	MYB-like sequence	TAACCA	948	6	-	abiotic stress response
AtCML8	MYB-like sequence	TAACCA	1087	6	+	abiotic stress response
AtCML8	ABRE	ACGTG	216	5	-	cis-acting element involved in the abscisic acid responsiveness
AtCML8	ABRE	ACGTG	482	5	-	cis-acting element involved in the abscisic acid responsiveness
AtCML8	ABRE	TACGGTC	857	7	+	cis-acting element involved in the abscisic acid responsiveness
AtCML8	MYB	CAACAG	16	6	+	abiotic stress response
AtCML8	MYB	TAACCA	880	6	-	abiotic stress response
AtCML8	MYB	TAACCA	948	6	-	abiotic stress response
AtCML8	MYB	TAACCA	1087	6	+	abiotic stress response
AtCML8	MBS	CAACTG	1860	6	-	MYB binding site involved in drought-inducibility
TaCML41-A	STRE	AGGGG	111	5	-	stress response
TaCML41-A	STRE	AGGGG	611	5	+	stress response
TaCML41-A	STRE	AGGGG	1179	5	-	stress response
TaCML41-A	STRE	AGGGG	1365	5	-	stress response
TaCML41-A	STRE	AGGGG	1839	5	-	stress response
TaCML41-A	MYB	TAACCA	786	6	+	abiotic stress response
TaCML41-A	MYB-like sequence	TAACCA	786	6	+	abiotic stress response
TaCML41-A	Myb	CAACTG	125	6	+	abiotic stress response
TaCML41-A	MBS	CAACTG	125	6	+	MYB binding site involved in drought-inducibility
TaCML41-A	CAT-box	GCCACT	1060	6	-	cis-acting regulatory element related to meristem expression
TaCML41-A	CAT-box	GCCACT	1247	6	+	cis-acting regulatory element related to meristem expression
TaCML41-A	CAT-box	GCCACT	1937	6	+	cis-acting regulatory element related to meristem expression
TaCML41-A	W box	TTGACC	97	6	-	stress response
TaCML41-A	MYB recognition site	CCGTTG	722	6	+	abiotic stress response
TaCML41-A	ABRE	ACGTG	1122	5	-	cis-acting element involved in the abscisic acid responsiveness
TaCML41-A	MYC	CATTTG	401	6	+	abiotic stress response
TaCML41-A	MYC	CATTTG	671	6	+	abiotic stress response
TaCML41-A	DRE core	GCCGAC	942	6	+	drought stress response
TaCML41-B	MYB	CAACAG	108	6	-	abiotic stress response
TaCML41-B	MYB	TAACCA	1333	6	+	abiotic stress response
TaCML41-B	STRE	AGGGG	61	5	-	abiotic stress response
TaCML41-B	STRE	AGGGG	370	5	-	abiotic stress response
TaCML41-B	STRE	AGGGG	594	5	-	abiotic stress response
TaCML41-B	STRE	AGGGG	1182	5	+	abiotic stress response
TaCML41-B	STRE	AGGGG	1562	5	-	abiotic stress response
TaCML41-B	STRE	AGGGG	1857	5	-	abiotic stress response
TaCML41-B	MYB-like sequence	TAACCA	1333	6	+	abiotic stress response
TaCML41-B	AE-box	AGAAACAA	1122	8	-	part of a module for light response
TaCML41-B	G-box	TACGTG	220	6	+	cis-acting regulatory element involved in light responsiveness
TaCML41-B	G-box	TACGTG	1444	6	+	cis-acting regulatory element involved in light responsiveness
TaCML41-B	TCT-motif	TCTTAC	1322	6	+	part of a light responsive element
TaCML41-B	ABRE	ACGTG	77	5	-	cis-acting element involved in the abscisic acid responsiveness
TaCML41-B	ABRE	ACGTG	221	5	+	cis-acting element involved in the abscisic acid responsiveness
TaCML41-B	ABRE	ACGTG	1445	5	+	cis-acting element involved in the abscisic acid responsiveness
TaCML41-B	MYC	CATTTG	28	6	-	abiotic stress response
TaCML41-B	MYC	CATTTG	883	6	+	abiotic stress response
TaCML41-B	MYC	CATTTG	1236	6	+	abiotic stress response
TaCML41-B	MYC	CATTTG	1308	6	+	abiotic stress response
TaCML41-B	MYC	CATGTG	1625	6	-	abiotic stress response
TaCML41-D	MBS	CAACTG	1222	6	-	MYB binding site involved in drought-inducibility
TaCML41-D	CAT-box	GCCACT	1125	6	-	cis-acting regulatory element related to meristem expression
TaCML41-D	CAT-box	GCCACT	1263	6	+	cis-acting regulatory element related to meristem expression
TaCML41-D	CAT-box	GCCACT	1943	6	+	cis-acting regulatory element related to meristem expression
TaCML41-D	GATA-motif	AAGATAAGATT	1491	10	+	part of a light responsive element
TaCML41-D	MYC	CATTTG	489	6	+	abiotic stress response
TaCML41-D	MYC	CATTTG	760	6	+	abiotic stress response
TaCML41-D	DRE core	GCCGAC	996	6	+	drought stress response
TaCML41-D	MYB-like sequence	TAACCA	845	6	+	abiotic stress response
TaCML41-D	STRE	AGGGG	199	5	-	stress response
TaCML41-D	STRE	AGGGG	697	5	+	stress response
TaCML41-D	STRE	AGGGG	1213	5	-	stress response
TaCML41-D	STRE	AGGGG	1550	5	-	stress response
TaCML41-D	MYB	CAACAG	781	6	-	abiotic stress response
TaCML41-D	MYB	TAACCA	845	6	+	abiotic stress response
TaCML41-D	MYB	CAACAG	1095	6	-	abiotic stress response
TaCML41-D	Myb	CAACTG	1222	6	-	abiotic stress response
TaCML49-A	CAT-box	GCCACT	1851	6	+	cis-acting regulatory element related to meristem expression
TaCML49-A	MYC	CATGTG	785	6	-	abiotic stress response
TaCML49-A	MYC	CATTTG	1165	6	+	abiotic stress response
TaCML49-A	MYC	CATGTG	1882	6	-	abiotic stress response
TaCML49-A	ABRE	ACGTG	1861	5	-	cis-acting element involved in the abscisic acid responsiveness
TaCML49-A	MYB	CAACCA	262	6	+	abiotic stress response
TaCML49-A	MYB	TAACCA	1004	6	+	abiotic stress response
TaCML49-A	STRE	AGGGG	171	5	-	stress response
TaCML49-A	STRE	AGGGG	1645	5	+	stress response
TaCML49-A	STRE	AGGGG	1685	5	-	stress response
TaCML49-A	STRE	AGGGG	1875	5	-	stress response
TaCML49-A	STRE	AGGGG	1888	5	-	stress response
TaCML49-A	MYB-like sequence	TAACCA	1004	6	+	abiotic stress response
TaCML49-B	Myb	CAACTG	128	6	+	abiotic stress response
TaCML49-B	Myb	CAACTG	887	6	+	abiotic stress response
TaCML49-B	GA-motif	ATAGATAA	88	8	-	part of a light responsive element
TaCML49-B	MYB-like sequence	TAACCA	929	6	+	abiotic stress response
TaCML49-B	MYB	TAACCA	929	6	+	abiotic stress response
TaCML49-B	STRE	AGGGG	2	5	-	stress response
TaCML49-B	STRE	AGGGG	134	5	+	stress response
TaCML49-B	STRE	AGGGG	148	5	-	stress response
TaCML49-B	STRE	AGGGG	1499	5	+	stress response
TaCML49-B	STRE	AGGGG	1598	5	+	stress response
TaCML49-B	STRE	AGGGG	1870	5	-	stress response
TaCML49-B	MYC	CATGTG	517	6	+	abiotic stress response
TaCML49-B	MYC	CATTTG	1185	6	+	abiotic stress response
TaCML49-B	MYC	CATTTG	1227	6	+	abiotic stress response
TaCML49-B	MYC	CATGTG	1877	6	-	abiotic stress response
TaCML49-B	ABRE	ACGTG	912	5	-	cis-acting element involved in the abscisic acid responsiveness
TaCML49-B	ABRE	ACGTG	1856	5	-	cis-acting element involved in the abscisic acid responsiveness
TaCML49-B	MYB recognition site	CCGTTG	741	6	+	abiotic stress response
TaCML49-B	MYB recognition site	CCGTTG	1690	6	+	abiotic stress response
TaCML49-B	CAT-box	GCCACT	1846	6	+	cis-acting regulatory element related to meristem expression
TaCML49-B	MBS	CAACTG	128	6	+	MYB binding site involved in drought-inducibility
TaCML49-B	MBS	CAACTG	887	6	+	MYB binding site involved in drought-inducibility
TaCML49-D	MYB-like sequence	TAACCA	381	6	+	abiotic stress response
TaCML49-D	MYB	TAACCA	381	6	+	abiotic stress response
TaCML49-D	MYB	CAACCA	1689	6	-	abiotic stress response
TaCML49-D	STRE	AGGGG	20	5	-	stress response
TaCML49-D	STRE	AGGGG	1480	5	+	stress response
TaCML49-D	STRE	AGGGG	1875	5	-	stress response
TaCML49-D	STRE	AGGGG	1888	5	-	stress response
TaCML49-D	Myb	TAACTG	121	6	+	abiotic stress response
TaCML49-D	CAT-box	GCCACT	1161	6	+	cis-acting regulatory element related to meristem expression
TaCML49-D	CAT-box	GCCACT	1851	6	+	cis-acting regulatory element related to meristem expression
TaCML49-D	ABRE	ACGTG	1861	5	-	cis-acting element involved in the abscisic acid responsiveness
TaCML49-D	MYC	CATGTG	256	6	+	abiotic stress response
TaCML49-D	MYC	CATTTG	1024	6	-	abiotic stress response
TaCML49-D	MYC	CATGTG	1261	6	-	abiotic stress response
TaCML49-D	MYC	CATGTG	1882	6	-	abiotic stress response
TaCML49-D	TCT-motif	TCTTAC	24	6	+	part of a light responsive element
TaCML49-D	TCT-motif	TCTTAC	839	6	-	part of a light responsive element
TaCML49-D	MYB recognition site	CCGTTG	140	6	+	abiotic stress response
OsCML1	MYB	CAACAG	510	6	+	abiotic stress response
OsCML1	MYB	TAACCA	1347	6	-	abiotic stress response
OsCML1	MYB	CAACCA	1702	6	+	abiotic stress response
OsCML1	MBS	CAACTG	434	6	+	MYB binding site involved in drought-inducibility
OsCML1	MYC	CATTTG	242	6	+	abiotic stress response
OsCML1	MYC	CAATTG	301	6	+	abiotic stress response
OsCML1	MYC	CATTTG	309	6	+	abiotic stress response
OsCML1	MYC	CATGTG	440	6	-	abiotic stress response
OsCML1	MYC	CATGTG	1271	6	+	abiotic stress response
OsCML1	STRE	AGGGG	686	5	+	stress response
OsCML1	STRE	AGGGG	894	5	-	stress response
OsCML1	MYB-like sequence	TAACCA	1347	6	-	abiotic stress response
OsCML1	ABRE	CACGTG	178	6	+	cis-acting element involved in the abscisic acid responsiveness
OsCML1	ABRE	ACGTG	179	5	+	cis-acting element involved in the abscisic acid responsiveness
OsCML1	ABRE	ACGTG	207	5	+	cis-acting element involved in the abscisic acid responsiveness
OsCML1	ABRE	ACGTG	557	5	-	cis-acting element involved in the abscisic acid responsiveness
OsCML1	ABRE	ACGTG	1004	5	+	cis-acting element involved in the abscisic acid responsiveness
OsCML1	ABRE	CACGTG	1192	6	-	cis-acting element involved in the abscisic acid responsiveness
OsCML1	ABRE	ACGTG	1193	5	+	cis-acting element involved in the abscisic acid responsiveness
OsCML1	G-box	CACGTG	178	6	+	cis-acting regulatory element involved in light responsiveness
OsCML1	G-box	TACGTG	206	6	+	cis-acting regulatory element involved in light responsiveness
OsCML1	G-box	CACGTG	1192	6	-	cis-acting regulatory element involved in light responsiveness
OsCML1	Myb	TAACTG	346	6	-	abiotic stress response
OsCML1	Myb	CAACTG	434	6	+	abiotic stress response
OsCML1	Myb	TAACTG	696	6	-	abiotic stress response
OsCML4	G-box	TACGTG	66	6	+	cis-acting regulatory element involved in light responsiveness
OsCML4	Myb	CAACTG	493	6	-	abiotic stress response
OsCML4	Myb	CAACTG	1138	6	+	abiotic stress response
OsCML4	Myb	TAACTG	1933	6	-	abiotic stress response
OsCML4	AE-box	AGAAACTT	239	8	+	part of a module for light response
OsCML4	AE-box	AGAAACTT	1442	8	-	part of a module for light response
OsCML4	W box	TTGACC	1506	6	-	stress response
OsCML4	W box	TTGACC	1650	6	-	stress response
OsCML4	W box	TTGACC	1801	6	-	stress response
OsCML4	MYB-like sequence	TAACCA	203	6	+	abiotic stress response
OsCML4	MYB-like sequence	TAACCA	975	6	-	abiotic stress response
OsCML4	MYB-like sequence	TAACCA	1054	6	-	abiotic stress response
OsCML4	ABRE	ACGTG	67	5	+	cis-acting element involved in the abscisic acid responsiveness
OsCML4	ABRE	ACGTG	368	5	-	cis-acting element involved in the abscisic acid responsiveness
OsCML4	STRE	AGGGG	221	5	-	stress response
OsCML4	STRE	AGGGG	707	5	+	stress response
OsCML4	MYC	CATGTG	1826	6	-	abiotic stress response
OsCML4	MYB	TAACCA	203	6	+	abiotic stress response
OsCML4	MYB	CAACAG	357	6	-	abiotic stress response
OsCML4	MYB	TAACCA	975	6	-	abiotic stress response
OsCML4	MYB	TAACCA	1054	6	-	abiotic stress response
OsCML4	MYB	CAACAG	1141	6	-	abiotic stress response
OsCML4	MBS	CAACTG	493	6	-	MYB binding site involved in drought-inducibility
OsCML4	MBS	CAACTG	1138	6	+	MYB binding site involved in drought-inducibility
OsCML4	GATA-motif	GATAGGA	1149	7	+	part of a light responsive element
OsCML9	CAT-box	GCCACT	578	6	+	cis-acting regulatory element related to meristem expression
OsCML9	G-box	TACGTG	667	6	-	cis-acting regulatory element involved in light responsiveness
OsCML9	TCT-motif	TCTTAC	947	6	-	part of a light responsive element
OsCML9	ABRE	ACGTG	667	5	-	cis-acting element involved in the abscisic acid responsiveness
OsCML9	W box	TTGACC	1302	6	+	stress response
OsCML9	W box	TTGACC	1874	6	+	stress response
OsCML9	DRE core	GCCGAC	1057	6	-	abiotic stress response
OsCML9	MYC	CATGTG	384	6	+	abiotic stress response
OsCML9	MYC	CATTTG	1562	6	-	abiotic stress response
OsCML9	MYC	CATTTG	1848	6	-	abiotic stress response
OsCML9	Myc	TCTCTTA	1459	7	+	abiotic stress response
OsCML9	MYB	CAACAG	330	6	-	abiotic stress response
OsCML9	MYB	CAACCA	350	6	-	abiotic stress response
OsCML9	MYB	CAACCA	415	6	-	abiotic stress response
OsCML9	MYB	CAACAG	844	6	-	abiotic stress response
OsCML9	GATA-motif	GATAGGA	1513	7	-	part of a light responsive element
OsCML9	GATA-motif	GATAGGA	1623	7	-	part of a light responsive element
OsCML7	MBS	CAACTG	115	6	-	MYB binding site involved in drought-inducibility
OsCML7	MBS	CAACTG	1655	6	+	MYB binding site involved in drought-inducibility
OsCML7	DRE core	GCCGAC	589	6	+	abiotic stress response
OsCML7	MYC	CATTTG	603	6	-	abiotic stress response
OsCML7	MYC	CATTTG	1359	6	-	abiotic stress response
OsCML7	Myc	TCTCTTA	424	7	+	abiotic stress response
OsCML7	Myc	TCTCTTA	1584	7	-	abiotic stress response
OsCML7	ABRE	ACGTG	280	5	+	cis-acting element involved in the abscisic acid responsiveness
OsCML7	ABRE	ACGTG	291	5	+	cis-acting element involved in the abscisic acid responsiveness
OsCML7	ABRE	CACGTG	320	6	+	cis-acting element involved in the abscisic acid responsiveness
OsCML7	ABRE	ACGTG	321	5	+	cis-acting element involved in the abscisic acid responsiveness
OsCML7	ABRE	ACGTG	370	5	+	cis-acting element involved in the abscisic acid responsiveness
OsCML7	ABRE	ACGTG	967	5	+	cis-acting element involved in the abscisic acid responsiveness
OsCML7	ABRE	ACGTG	1406	5	-	cis-acting element involved in the abscisic acid responsiveness
OsCML7	ABRE	CACGTG	1419	6	-	cis-acting element involved in the abscisic acid responsiveness
OsCML7	ABRE	ACGTG	1420	5	+	cis-acting element involved in the abscisic acid responsiveness
OsCML7	ABRE	ACGTG	1449	5	-	cis-acting element involved in the abscisic acid responsiveness
OsCML7	ABRE	ACGTG	1709	5	-	cis-acting element involved in the abscisic acid responsiveness
OsCML7	ABRE	ACGTG	1806	5	-	cis-acting element involved in the abscisic acid responsiveness
OsCML7	W box	TTGACC	213	6	+	stress response
OsCML7	W box	TTGACC	946	6	+	stress response
OsCML7	W box	TTGACC	1437	6	-	stress response
OsCML7	W box	TTGACC	1529	6	-	stress response
OsCML7	STRE	AGGGG	217	5	-	stress response
OsCML7	STRE	AGGGG	551	5	+	stress response
OsCML7	STRE	AGGGG	610	5	-	stress response
OsCML7	STRE	AGGGG	757	5	+	stress response
OsCML7	STRE	AGGGG	765	5	+	stress response
OsCML7	STRE	AGGGG	1314	5	+	stress response
OsCML7	Myb	CAACTG	115	6	-	abiotic stress response
OsCML7	Myb	TAACTG	1573	6	-	abiotic stress response
OsCML7	Myb	CAACTG	1655	6	+	abiotic stress response
OsCML7	G-box	TACGTG	290	6	+	cis-acting regulatory element involved in light responsiveness
OsCML7	G-box	CACGTG	320	6	+	cis-acting regulatory element involved in light responsiveness
OsCML7	G-box	TACGTG	369	6	+	cis-acting regulatory element involved in light responsiveness
OsCML7	G-box	CACGTG	966	6	-	cis-acting regulatory element involved in light responsiveness
OsCML7	G-box	TACGTG	1449	6	-	cis-acting regulatory element involved in light responsiveness
OsCML2	MYC	CATGTG	315	6	-	abiotic stress response
OsCML2	MYC	CATTTG	1622	6	+	abiotic stress response
OsCML2	MBS	CAACTG	356	6	+	MYB binding site involved in drought-inducibility
OsCML2	MBS	CAACTG	1105	6	+	MYB binding site involved in drought-inducibility
OsCML2	GATA-motif	AAGATAAGATT	218	10	-	part of a light responsive element
OsCML2	GATA-motif	AAGATAAGATT	1134	11	+	part of a light responsive element
OsCML2	MYB	CAACAG	192	6	-	abiotic stress response
OsCML2	MYB	CAACCA	883	6	+	abiotic stress response
OsCML2	MYB	CAACCA	1614	6	-	abiotic stress response
OsCML2	MYB	CAACAG	1701	6	-	abiotic stress response
OsCML2	CAT-box	GCCACT	1455	6	+	cis-acting regulatory element related to meristem expression
OsCML2	Myb	CAACTG	356	6	+	abiotic stress response
OsCML2	Myb	CAACTG	1105	6	+	abiotic stress response
OsCML2	STRE	AGGGG	564	5	-	stress response
OsCML2	STRE	AGGGG	1892	5	+	stress response
OsCML2	STRE	AGGGG	1986	5	+	stress response
OsCML6	GATA-motif	AAGATAAGATT	457	10	-	part of a light responsive element
OsCML6	GATA-motif	AAGATAAGATT	1143	10	+	part of a light responsive element
OsCML6	MBS	CAACTG	857	6	+	MYB binding site involved in drought-inducibility
OsCML6	MBS	CAACTG	1167	6	-	MYB binding site involved in drought-inducibility
OsCML6	MBS	CAACTG	1380	6	+	MYB binding site involved in drought-inducibility
OsCML6	MYB	CAACAG	586	6	-	abiotic stress response
OsCML6	MYB	CAACCA	866	6	-	abiotic stress response
OsCML6	MYB recognition site	CCGTTG	1643	6	+	abiotic stress response
OsCML6	MYC	CATGTG	46	6	+	abiotic stress response
OsCML6	MYC	CATGTG	220	6	-	abiotic stress response
OsCML6	MYC	CATGTG	222	6	+	abiotic stress response
OsCML6	MYC	CATGTG	236	6	-	abiotic stress response
OsCML6	MYC	CATTTG	701	6	-	abiotic stress response
OsCML6	MYC	CAATTG	1068	6	-	abiotic stress response
OsCML6	MYC	CATGTG	1399	6	+	abiotic stress response
OsCML6	MYC	CATTTG	1710	6	-	abiotic stress response
OsCML6	STRE	AGGGG	277	5	+	abiotic stress response
OsCML6	STRE	AGGGG	794	5	+	abiotic stress response
OsCML6	STRE	AGGGG	1271	5	-	abiotic stress response
OsCML6	STRE	AGGGG	1821	5	-	abiotic stress response
OsCML6	ABRE	ACGTG	918	5	-	cis-acting element involved in the abscisic acid responsiveness
OsCML6	ABRE	ACGTG	1455	5	-	cis-acting element involved in the abscisic acid responsiveness
OsCML6	W box	TTGACC	733	6	-	stress response
OsCML6	AE-box	AGAAACAA	3	8	-	part of a module for light response
OsCML6	TCT-motif	TCTTAC	412	6	-	part of a light responsive element
OsCML6	Myb	TAACTG	179	6	+	abiotic stress response
OsCML6	Myb	CAACTG	857	6	+	abiotic stress response
OsCML6	Myb	CAACTG	1167	6	-	abiotic stress response
OsCML6	Myb	CAACTG	1380	6	+	abiotic stress response
OsCML6	CAT-box	GCCACT	285	6	-	cis-acting regulatory element related to meristem expression
OsCML6	CAT-box	GCCACT	1344	6	+	cis-acting regulatory element related to meristem expression
OsCML6	CAT-box	GCCACT	1570	6	+	cis-acting regulatory element related to meristem expression
OsCML3	STRE	AGGGG	536	5	-	stress response
OsCML3	STRE	AGGGG	1987	5	+	stress response
OsCML3	ABRE	ACGTG	1518	5	+	cis-acting element involved in the abscisic acid responsiveness
OsCML3	Myb	CAACTG	329	6	+	abiotic stress response
OsCML3	Myb	CAACTG	1080	6	+	abiotic stress response
OsCML3	CAT-box	GCCACT	1291	6	-	cis-acting regulatory element related to meristem expression
OsCML3	CAT-box	GCCACT	1418	6	+	cis-acting regulatory element related to meristem expression
OsCML3	AE-box	AGAAACTT	1469	8	-	part of a module for light response
OsCML3	MYB	CAACAG	165	6	-	abiotic stress response
OsCML3	MYB	CAACCA	855	6	+	abiotic stress response
OsCML3	MYB	CAACCA	1569	6	-	abiotic stress response
OsCML3	MYB	CAACAG	1656	6	-	abiotic stress response
OsCML3	MYB	CAACAG	1849	6	+	abiotic stress response
OsCML3	GATA-motif	AAGATAAGATT	191	10	-	part of a light responsive element
OsCML3	GATA-motif	AAGATAAGATT	1107	11	+	part of a light responsive element
OsCML3	MBS	CAACTG	329	6	+	MYB binding site involved in drought-inducibility
OsCML3	MBS	CAACTG	1080	6	+	MYB binding site involved in drought-inducibility
OsCML3	MYC	CATGTG	288	6	-	abiotic stress response
OsCML3	MYC	CATTTG	1577	6	+	abiotic stress response
OsCML5	CAT-box	GCCACT	1380	6	+	cis-acting regulatory element related to meristem expression
OsCML5	CAT-box	GCCACT	1919	6	+	cis-acting regulatory element related to meristem expression
OsCML5	Myb	TAACTG	104	6	-	abiotic stress response
OsCML5	Myb	TAACTG	463	6	+	abiotic stress response
OsCML5	Myb	TAACTG	1615	6	+	abiotic stress response
OsCML5	AE-box	AGAAACAA	1004	8	+	part of a module for light response
OsCML5	W box	TTGACC	1650	6	+	stress response
OsCML5	MYB-like sequence	TAACCA	499	6	+	abiotic stress response
OsCML5	MYB-like sequence	TAACCA	1078	6	-	abiotic stress response
OsCML5	STRE	AGGGG	1752	5	-	abiotic stress response
OsCML5	STRE	AGGGG	1859	5	-	abiotic stress response
OsCML5	STRE	AGGGG	1869	5	-	abiotic stress response
OsCML5	STRE	AGGGG	1986	5	+	abiotic stress response
OsCML5	MYC	CATTTG	887	6	+	abiotic stress response
OsCML5	MYC	CATTTG	1051	6	+	abiotic stress response
OsCML5	MYC	CATTTG	1284	6	+	abiotic stress response
OsCML5	MYC	CATTTG	1375	6	+	abiotic stress response
OsCML5	MYB	TAACCA	499	6	+	abiotic stress response
OsCML5	MYB	CAACCA	610	6	-	abiotic stress response
OsCML5	MYB	CAACCA	953	6	+	abiotic stress response
OsCML5	MYB	TAACCA	1078	6	-	abiotic stress response

## Sheet: Sheet5
Table S5 The primers used in this study
Primer-name	Primer-sequence
RT-TaCML49-F	TCACCTCCATCGGGGAGAAG
RT-TaCML49-R	GATGAAGTCGTCGTAGCGGA
RT-TaCML41-F	ATGCGTGAAGTCGACATGGAT
RT-TaCML41-R	TTCCTTGAGCTCTTCATCTCCA
wheat-actin-F	CTCCCTCACAACAACCGC
wheat-actin-R	TACCAGGAACTTCCATACCAAC
TaCML49-B-F	ATGGCCGGCAAGGAGCTG
TaCML49-B-R	CTACTTGGCGACGATGCGGC
2300-TaCML49-B-F	TTACGAACGATATCTAGAATGGCCGGCAAGGAG
2300-TaCML49-B-R	CTCAGGCGCGCCGGTACCCTACTTGGCGACGAT
27-TaCML49-B-F	TTTGGAGAGGACACGCTCGAGATGGCCGGCAAGGAG
27-TaCML49-B-R	GAGCTCCCTAGGTTTCTCGAGCTTGGCGACGATGCGGC
VIGS-TaCML49-B-F	TTTTTTTTTTTTTTAGCTAGCATGGCCGGCAAGGAG
VIGS-TaCML49-B-R	GATTCTTCTTCCGTTGCTAGCGGCGGTCGAAGGGCT
